# Supplementary material for: Impact of Dry and Rainy Seasons on the Chemical Profile and Antioxidant Activity of Lippia alba Essential Oil
Source: Molecules. 2026 Mar 20;31(6):1035. doi: 10.3390/molecules31061035 (PMC13029229; doi:10.3390/molecules31061035)
Supplement: Supplementary file 1 [file molecules-31-01035-s001.zip]

Archive with 1 entries (1 files):
- molecules-4173627-supplementary.pdf
